# Supplementary material for: Prediction of protein solubility based on sequence physicochemical patterns and distributed representation information with DeepSoluE
Source: BMC Biol. 2023 Jan 24;21:12. doi: 10.1186/s12915-023-01510-8 (PMC9875434; doi:10.1186/s12915-023-01510-8)
Supplement: Supplementary file 3 — Additional file 3: Table S4. Performance comparison of DeepSoluE and 11 conventional machine learning methods. [file 12915_2023_1510_MOESM3_ESM.xlsx]

## Sheet: Table S4
Table S4 Performance comparison of DeepSoluE and 11 conventional machine learning methods
	ACC	SN	SP	|SN-SP|%	MCC	AUC
ADAB	0.5755	0.5813	0.5697	1.1613	0.151	0.6154
BAG	0.5545	0.6368	0.4723	16.4516	0.1105	0.581
DT	0.5284	0.5632	0.4935	6.9677	0.0569	0.5284
KNN	0.5716	0.5742	0.569	0.5161	0.1432	0.6008
LGB	0.5661	0.5787	0.5535	2.5161	0.1323	0.6043
LR	0.5655	0.5839	0.5471	3.6774	0.1311	0.6065
NB	0.5342	0.6729	0.3955	27.7419	0.0712	0.5732
RF	0.5668	0.6452	0.4884	15.6774	0.1352	0.604
SGD	0.5619	0.5606	0.5632	0.2581	0.1239	0.606
SVM	0.5665	0.5787	0.5542	2.4516	0.1329	0.6045
XGB	0.5645	0.591	0.5381	5.2903	0.1292	0.6046
DeepSoluE	0.5952	0.6084	0.5819	2.6452	0.1904	0.6259
